# Supplementary material for: Cellular Automata Modeling of Silica Aerogel Condensation Kinetics
Source: Gels. 2021 Apr 21;7(2):50. doi: 10.3390/gels7020050 (PMC8167578; doi:10.3390/gels7020050)
Supplement: Supplementary file 1 [file gels-07-00050-s001.zip]

Archive with 3 entries (3 files):
- agregaty_film_d101_c0.1_p1.mp4.avi
- code.cpp
- los_isaac.h
